# Supplementary material for: Bioactivity of Ailanthus altissima (Mill.) Swingle Extracts on Wheat Germination and Rice Weevil Survival
Source: Plants (Basel). 2026 Apr 18;15(8):1250. doi: 10.3390/plants15081250 (PMC13119828; doi:10.3390/plants15081250)
Supplement: Supplementary file 1 [file plants-15-01250-s001.zip]

Archive with 1 entries (1 files):
- plants-4227363-supplementary.pdf
